# Supplementary material for: Impact of High-Shear Homogenization Pretreatment on Process Productivity, Economic Feasibility, and Product Quality During Long-Term Crossflow Microfiltration of Andean Blackberry Juice
Source: Foods. 2026 Jul 14;15(14):2493. doi: 10.3390/foods15142493 (PMC13407764; doi:10.3390/foods15142493)
Supplement: Supplementary file 1 [file foods-15-02493-s001.zip]

Archive with 2 entries (2 files):
- Code S1 MATLAB code used for the mathematical modeling and identification of flux decline re-gimes during crossflow microfiltration.txt
- File S2 Experimental dataset (Excel file) containing the GR+E and HS3+E microfiltration data ob-tained at a feed volume of 200 L.xlsx
