# Supplementary material for: Impact of High-Shear Homogenization Pretreatment on Process Productivity, Economic Feasibility, and Product Quality During Long-Term Crossflow Microfiltration of Andean Blackberry Juice
Source: Foods. 2026 Jul 14;15(14):2493. doi: 10.3390/foods15142493 (PMC13407764; doi:10.3390/foods15142493)
Supplement: Supplementary file 1 [file foods-15-02493-s001.zip › Code S1 MATLAB code used for the mathematical modeling and identification of flux decline re-gimes during crossflow microfiltration.txt]

%Jpinst decline analysis for two fluxes: GR and HS3
filename = "Flux decline 200L.xlsx";

clear
clc
close all
%% Import Excel data
filename = "Flux decline 200L.xlsx";

% Set up the Import Options and import the data
opts = spreadsheetImportOptions("NumVariables", 3);

% Specify sheet and range
opts.Sheet = "Hoja1";
opts.DataRange = "A3:C2162";

% Specify column names and types
opts.VariableNames = ["Time_min_", "GR_Jpx", "HS3_2Jpx"];
opts.VariableTypes = ["double", "double", "double"];

% Import the data
data = readtable("D:\OneDrive - AGROSAVIA - CORPORACION COLOMBIANA DE INVESTIGACION AGROPECUARIA\Documentos\Agroindustria rural Eje Cafetero\Ejecución\Validación MFT\Publicaciones\artículo productividad\Fouling decline data\Python code Flux decline\Flux decline 200L.xlsx", opts, "UseExcel", false);

% Clear temporary variables
clear opts

% Display results
data
data.Properties.VariableNames
% Define variables
t = data.Time_min_;
Jpx_GR = data.GR_Jpx;
Jpx_HS3 = data.HS3_2Jpx

t = t(:);
Jpx_GR = Jpx_GR(:);
Jpx_HS3 = Jpx_HS3(:);

%% Calculate lambda

lambda_GR = NaN(size(Jpx_GR));
lambda_HS3 = NaN(size(Jpx_HS3));

for i = 2:length(t)

    lambda_GR(i) = -(log(Jpx_GR(i)) - log(Jpx_GR(i-1))) / ...
                    (t(i) - t(i-1));

    lambda_HS3(i) = -(log(Jpx_HS3(i)) - log(Jpx_HS3(i-1))) / ...
                     (t(i) - t(i-1));

end
%% Add results to the table

data.lambda_GR = lambda_GR;
data.lambda_HS3 = lambda_HS3;

disp(data)
%% Plot both fluxes

figure

plot(t,Jpx_GR,'o-','LineWidth',1.5)
hold on
plot(t,Jpx_HS3,'s-','LineWidth',1.5)

xlabel('Time (min)')
ylabel('J_{pinst}')
title('Flux decline comparison')
legend('GR Jpx','HS3 Jpx','Location','best')
grid on
%% Plot both lambda values

figure

plot(t,lambda_GR,'o-','LineWidth',1.5)
hold on
plot(t,lambda_HS3,'s-','LineWidth',1.5)

xlabel('Time (min)')
ylabel('\lambda_i')
title('Instantaneous apparent decay coefficient')
legend('\lambda GR','\lambda HS3','Location','best')
grid on
%% Combined plot: flux and lambda

figure

yyaxis left
plot(t,Jpx_GR,'o-','LineWidth',1.5)
hold on
plot(t,Jpx_HS3,'s-','LineWidth',1.5)
ylabel('J_{pinst}')

yyaxis right
plot(t,lambda_GR,'o--','LineWidth',1.5)
plot(t,lambda_HS3,'s--','LineWidth',1.5)
ylabel('\lambda_i')

xlabel('Time (min)')
title('Flux decline and lambda comparison')
legend('GR Jpx','HS3 Jpx','\lambda GR','\lambda HS3','Location','best')
grid on
%% Smoothing: 5-point moving average

lambda_GR_smooth = movmean(lambda_GR,5,'omitnan');
lambda_HS3_smooth = movmean(lambda_HS3,5,'omitnan');

%% Plot raw and smoothed lambda

figure

plot(t,lambda_GR,'o','DisplayName','Raw \lambda GR')
hold on
plot(t,lambda_GR_smooth,'-','LineWidth',1.5,'DisplayName','Smoothed \lambda GR')

plot(t,lambda_HS3,'s','DisplayName','Raw \lambda HS3')
plot(t,lambda_HS3_smooth,'-','LineWidth',1.5,'DisplayName','Smoothed \lambda HS3')

xlabel('Time (min)')
ylabel('\lambda_i')
title('Raw and smoothed apparent decay coefficient')
legend('Location','best')
grid on
%% Segmented regression for GR

x = t;
y = log(lambda_GR_smooth);

% Remove NaN, Inf, and non-positive lambda values
valid = isfinite(x) & isfinite(y) & lambda_GR_smooth > 0;

x = x(valid);
y = y(valid);

n = length(x);

bestSSE = Inf;
bestBreaks = [NaN NaN];

for b1 = 5:n-10
    for b2 = b1+5:n-5

        x1 = x(1:b1);
        y1 = y(1:b1);

        x2 = x(b1+1:b2);
        y2 = y(b1+1:b2);

        x3 = x(b2+1:end);
        y3 = y(b2+1:end);

        p1 = polyfit(x1,y1,1);
        p2 = polyfit(x2,y2,1);
        p3 = polyfit(x3,y3,1);

        y1_fit = polyval(p1,x1);
        y2_fit = polyval(p2,x2);
        y3_fit = polyval(p3,x3);

        SSE = sum((y1-y1_fit).^2) + ...
              sum((y2-y2_fit).^2) + ...
              sum((y3-y3_fit).^2);

        if SSE < bestSSE
            bestSSE = SSE;
            bestBreaks = [b1 b2];
            bestModels = {p1,p2,p3};
        end
    end
end

t12_GR = x(bestBreaks(1));
t23_GR = x(bestBreaks(2));

disp("GR transition times:")
disp([t12_GR t23_GR])
%% Plot segmented regression for GR

b1 = bestBreaks(1);
b2 = bestBreaks(2);

figure
plot(x,y,'o')
hold on

plot(x(1:b1),polyval(bestModels{1},x(1:b1)),'LineWidth',2)
plot(x(b1+1:b2),polyval(bestModels{2},x(b1+1:b2)),'LineWidth',2)
plot(x(b2+1:end),polyval(bestModels{3},x(b2+1:end)),'LineWidth',2)

xline(t12_GR,'--','t12')
xline(t23_GR,'--','t23')

xlabel('Time (min)')
ylabel('ln(\lambda)')
title('Segmented regression of ln(\lambda) - GR')
grid on

%% Segmented regression for HS3

x = t;
y = log(lambda_HS3_smooth);

% Remove NaN, Inf, and non-positive lambda values
valid = isfinite(x) & isfinite(y) & lambda_GR_smooth > 0;

x = x(valid);
y = y(valid);

n = length(x);

bestSSE = Inf;
bestBreaks = [NaN NaN];

for b1 = 5:n-10
    for b2 = b1+5:n-5

        x1 = x(1:b1);
        y1 = y(1:b1);

        x2 = x(b1+1:b2);
        y2 = y(b1+1:b2);

        x3 = x(b2+1:end);
        y3 = y(b2+1:end);

        p1 = polyfit(x1,y1,1);
        p2 = polyfit(x2,y2,1);
        p3 = polyfit(x3,y3,1);

        y1_fit = polyval(p1,x1);
        y2_fit = polyval(p2,x2);
        y3_fit = polyval(p3,x3);

        SSE = sum((y1-y1_fit).^2) + ...
              sum((y2-y2_fit).^2) + ...
              sum((y3-y3_fit).^2);

        if SSE < bestSSE
            bestSSE = SSE;
            bestBreaks = [b1 b2];
            bestModels = {p1,p2,p3};
        end
    end
end

t12_HS3 = x(bestBreaks(1));
t23_HS3 = x(bestBreaks(2));

disp("GR transition times:")
disp([t12_GR t23_GR])

%% Summary of transition times

%% Plot segmented regression for HS3

b1 = bestBreaks(1);
b2 = bestBreaks(2);

figure
plot(x,y,'o')
hold on

plot(x(1:b1),polyval(bestModels{1},x(1:b1)),'LineWidth',2)
plot(x(b1+1:b2),polyval(bestModels{2},x(b1+1:b2)),'LineWidth',2)
plot(x(b2+1:end),polyval(bestModels{3},x(b2+1:end)),'LineWidth',2)

xline(t12_HS3,'--','t12')
xline(t23_HS3,'--','t23')

xlabel('Time (min)')
ylabel('ln(\lambda)')
title('Segmented regression of ln(\lambda) - HS3')
grid on
%% GR Jpx with regime transitions

figure

plot(t,Jpx_GR,'b','LineWidth',2)
hold on

xline(t12_GR,'--','Color',[0.5 0.5 0.5],'LineWidth',1.5);
xline(t23_GR,'--','Color',[0.5 0.5 0.5],'LineWidth',1.5);

text(t12_GR,max(Jpx_GR)*0.98,'t12',...
    'Rotation',90,...
    'VerticalAlignment','top',...
    'HorizontalAlignment','left');

text(t23_GR,max(Jpx_GR)*0.98,'t23',...
    'Rotation',90,...
    'VerticalAlignment','top',...
    'HorizontalAlignment','left');

xlabel('Time (min)')
ylabel('J_{pinst}')
title('GR Jpx decline')
grid on

%% HS3 Jpx with regime transitions

figure

plot(t,Jpx_HS3,'b','LineWidth',2)
hold on

xline(t12_HS3,'--','Color',[0.5 0.5 0.5],'LineWidth',1.5);
xline(t23_HS3,'--','Color',[0.5 0.5 0.5],'LineWidth',1.5);

text(t12_HS3,max(Jpx_HS3)*0.98,'t12',...
    'Rotation',90,...
    'VerticalAlignment','top',...
    'HorizontalAlignment','left');

text(t23_HS3,max(Jpx_HS3)*0.98,'t23',...
    'Rotation',90,...
    'VerticalAlignment','top',...
    'HorizontalAlignment','left');

xlabel('Time (min)')
ylabel('J_{pinst}')
title('HS3 Jpx decline')
grid on

t12_GR
t23_GR
t12_HS3
t23_HS3

%% GR Jpx decline regimes

idx1_GR = t <= t12_GR;
idx2_GR = t > t12_GR & t <= t23_GR;
idx3_GR = t > t23_GR;

% Regime I: exponential
p1_GR = fit(t(idx1_GR),Jpx_GR(idx1_GR),'exp1');

% Regime II: linear
p2_GR = polyfit(t(idx2_GR),Jpx_GR(idx2_GR),1);

% Regime III: linear
p3_GR = polyfit(t(idx3_GR),Jpx_GR(idx3_GR),1);

% Predicted values
y1_GR = p1_GR(t(idx1_GR));
y2_GR = polyval(p2_GR,t(idx2_GR));
y3_GR = polyval(p3_GR,t(idx3_GR));

%% Plot

figure

hold on

% Regime I
plot(t(idx1_GR),y1_GR,...
    'Color',[0.8500 0.3250 0.0980],...
    'LineWidth',3)

% Regime II
plot(t(idx2_GR),y2_GR,...
    'Color',[0.9290 0.6940 0.1250],...
    'LineWidth',3)

% Regime III
plot(t(idx3_GR),y3_GR,...
    'Color',[0.4660 0.6740 0.1880],...
    'LineWidth',3)

% Experimental data
plot(t,Jpx_GR,'.',...
    'Color','b',...
    'MarkerSize',8)

% Transition lines
xline(t12_GR,'--',...
    'Color',[0.5 0.5 0.5],...
    'LineWidth',1.5)

xline(t23_GR,'--',...
    'Color',[0.5 0.5 0.5],...
    'LineWidth',1.5)

% Labels
text(t12_GR,max(Jpx_GR)*0.98,'t12',...
    'Rotation',90,...
    'FontSize',8,...
    'VerticalAlignment','top')

text(t23_GR,max(Jpx_GR)*0.98,'t23',...
    'Rotation',90,...
    'FontSize',8,...
    'VerticalAlignment','top')

xlabel('Time (min)','FontSize',10)
ylabel('J_{pinst}','FontSize',10)

title('Segmented regression of Jpx - GR',...
    'FontSize',11)

legend({'Regime I exponential',...
        'Regime II linear',...
        'Regime III linear',...
        'Experimental data'},...
        'Location','northeast',...
        'FontSize',8)

grid on
box on

set(gca,'FontSize',8)
set(gca,'LineWidth',1)


%% HS3 Jpx decline regimes

idx1_HS3 = t <= t12_HS3;
idx2_HS3 = t > t12_HS3 & t <= t23_HS3;
idx3_HS3 = t > t23_HS3;

% Regime I: exponential
p1_HS3 = fit(t(idx1_HS3),Jpx_HS3(idx1_HS3),'exp1');

% Regime II: linear
p2_HS3 = polyfit(t(idx2_HS3),Jpx_HS3(idx2_HS3),1);

% Regime III: linear
p3_HS3 = polyfit(t(idx3_HS3),Jpx_HS3(idx3_HS3),1);

% Predicted values
y1_HS3 = p1_HS3(t(idx1_HS3));
y2_HS3 = polyval(p2_HS3,t(idx2_HS3));
y3_HS3 = polyval(p3_HS3,t(idx3_HS3));

%% Plot

figure

hold on

% Regime I
plot(t(idx1_HS3),y1_HS3,...
    'Color',[0.8500 0.3250 0.0980],...
    'LineWidth',3)

% Regime II
plot(t(idx2_HS3),y2_HS3,...
    'Color',[0.9290 0.6940 0.1250],...
    'LineWidth',3)

% Regime III
plot(t(idx3_HS3),y3_HS3,...
    'Color',[0.4660 0.6740 0.1880],...
    'LineWidth',4)

% Experimental data
plot(t,Jpx_HS3,'.',...
    'Color','b',...
    'MarkerSize',8)

% Transition lines
xline(t12_HS3,'--',...
    'Color',[0.5 0.5 0.5],...
    'LineWidth',1.5)

xline(t23_HS3,'--',...
    'Color',[0.5 0.5 0.5],...
    'LineWidth',1.5)

% Labels
text(t12_HS3,max(Jpx_HS3)*0.98,'t12',...
    'Rotation',90,...
    'FontSize',8,...
    'VerticalAlignment','top')

text(t23_HS3,max(Jpx_HS3)*0.98,'t23',...
    'Rotation',90,...
    'FontSize',8,...
    'VerticalAlignment','top')

xlabel('Time (min)','FontSize',10)
ylabel('J_{pinst}','FontSize',10)

title('Segmented regression of Jpx - HS3',...
    'FontSize',11)

legend({'Regime I exponential',...
        'Regime II linear',...
        'Regime III linear',...
        'Experimental data'},...
        'Location','northeast',...
        'FontSize',8)

grid on
box on

set(gca,'FontSize',8)
set(gca,'LineWidth',1)
y1_GR = p1_GR(t(idx1_GR));
y2_GR = polyval(p2_GR,t(idx2_GR));
y3_GR = polyval(p3_GR,t(idx3_GR));
obs = Jpx_GR(idx1_GR);
pred = y1_GR;

R2_GR_1 = 1 - sum((obs-pred).^2)/sum((obs-mean(obs)).^2);
RMSE_GR_1 = sqrt(mean((obs-pred).^2));
obs = Jpx_GR(idx2_GR);
pred = y2_GR;

R2_GR_2 = 1 - sum((obs-pred).^2)/sum((obs-mean(obs)).^2);
RMSE_GR_2 = sqrt(mean((obs-pred).^2));
obs = Jpx_GR(idx3_GR);
pred = y3_GR;

R2_GR_3 = 1 - sum((obs-pred).^2)/sum((obs-mean(obs)).^2);
RMSE_GR_3 = sqrt(mean((obs-pred).^2));
Results_GR = table( ...
    [1;2;3], ...
    [R2_GR_1;R2_GR_2;R2_GR_3], ...
    [RMSE_GR_1;RMSE_GR_2;RMSE_GR_3], ...
    'VariableNames',{'Regime','R2','RMSE'});

disp('GR Fit Statistics')
disp(Results_GR)
%R and RMSE HS3
y1_HS3 = p1_HS3(t(idx1_HS3));
y2_HS3 = polyval(p2_HS3,t(idx2_HS3));
y3_HS3 = polyval(p3_HS3,t(idx3_HS3));

obs = Jpx_HS3(idx1_HS3);
pred = y1_HS3;
%regime 1 HS3
R2_HS3_1 = 1 - sum((obs-pred).^2)/sum((obs-mean(obs)).^2);
RMSE_HS3_1 = sqrt(mean((obs-pred).^2));
% regime 2 HS3
obs = Jpx_HS3(idx2_HS3);
pred = y2_HS3;

R2_HS3_2 = 1 - sum((obs-pred).^2)/sum((obs-mean(obs)).^2);
RMSE_HS3_2 = sqrt(mean((obs-pred).^2));
% regime 3
obs = Jpx_HS3(idx3_HS3);
pred = y3_HS3;

R2_HS3_3 = 1 - sum((obs-pred).^2)/sum((obs-mean(obs)).^2);
RMSE_HS3_3 = sqrt(mean((obs-pred).^2));
% resuls R 2 and RMSE HS3
Results_HS3 = table( ...
    [1;2;3], ...
    [R2_HS3_1;R2_HS3_2;R2_HS3_3], ...
    [RMSE_HS3_1;RMSE_HS3_2;RMSE_HS3_3], ...
    'VariableNames',{'Regime','R2','RMSE'});

disp('HS3 Fit Statistics')
disp(Results_HS3)
% al summary table R2 and RMSE
Summary = table( ...
    ["GR-I";"GR-II";"GR-III"; ...
     "HS3-I";"HS3-II";"HS3-III"], ...
    [R2_GR_1;R2_GR_2;R2_GR_3; ...
     R2_HS3_1;R2_HS3_2;R2_HS3_3], ...
    [RMSE_GR_1;RMSE_GR_2;RMSE_GR_3; ...
     RMSE_HS3_1;RMSE_HS3_2;RMSE_HS3_3], ...
    'VariableNames',{'Regime','R2','RMSE'});

disp(Summary)

t12_GR
t23_GR
t12_HS3
t23_HS3
Jpx_GR
Jpx_HS3
t
%% Summary table of flux decline parameters

% Regime limits
edges_GR  = [min(t) t12_GR  t23_GR  max(t)];
edges_HS3 = [min(t) t12_HS3 t23_HS3 max(t)];

% Preallocate
Time_GR = strings(1,3);
Time_HS3 = strings(1,3);
Model_GR = strings(1,3);
Model_HS3 = strings(1,3);

Initial_GR = zeros(1,3);
Initial_HS3 = zeros(1,3);
Final_GR = zeros(1,3);
Final_HS3 = zeros(1,3);
Average_GR = zeros(1,3);
Average_HS3 = zeros(1,3);
AUC_GR = zeros(1,3);
AUC_HS3 = zeros(1,3);
R2_GR = zeros(1,3);
R2_HS3 = zeros(1,3);
RMSE_GR = zeros(1,3);
RMSE_HS3 = zeros(1,3);

%% Calculate values for each regime

for r = 1:3

    %% GR data for regime r

    if r < 3
        idx_GR = t >= edges_GR(r) & t < edges_GR(r+1);
    else
        idx_GR = t >= edges_GR(r) & t <= edges_GR(r+1);
    end

    tx_GR = t(idx_GR);
    jy_GR = Jpx_GR(idx_GR);

    Time_GR(r) = sprintf('%.2f - %.2f',edges_GR(r),edges_GR(r+1));

    Initial_GR(r) = jy_GR(1);
    Final_GR(r) = jy_GR(end);
    Average_GR(r) = mean(jy_GR,'omitnan');

    % AUC using trapezoidal rule from experimental data
    AUC_GR(r) = sum( ...
        ((jy_GR(2:end) + jy_GR(1:end-1))/2) .* ...
        (tx_GR(2:end) - tx_GR(1:end-1)) );

    %% HS3 data for regime r

    if r < 3
        idx_HS3 = t >= edges_HS3(r) & t < edges_HS3(r+1);
    else
        idx_HS3 = t >= edges_HS3(r) & t <= edges_HS3(r+1);
    end

    tx_HS3 = t(idx_HS3);
    jy_HS3 = Jpx_HS3(idx_HS3);

    Time_HS3(r) = sprintf('%.2f - %.2f',edges_HS3(r),edges_HS3(r+1));

    Initial_HS3(r) = jy_HS3(1);
    Final_HS3(r) = jy_HS3(end);
    Average_HS3(r) = mean(jy_HS3,'omitnan');

    % AUC using trapezoidal rule from experimental data
    AUC_HS3(r) = sum( ...
        ((jy_HS3(2:end) + jy_HS3(1:end-1))/2) .* ...
        (tx_HS3(2:end) - tx_HS3(1:end-1)) );

    %% Model fitting

    if r == 1

        % Regime I: exponential model
        fit_GR = fit(tx_GR,jy_GR,'exp1');
        pred_GR = fit_GR(tx_GR);
        Model_GR(r) = sprintf('J = %.2fe^{%.3ft}',fit_GR.a,fit_GR.b);

        fit_HS3 = fit(tx_HS3,jy_HS3,'exp1');
        pred_HS3 = fit_HS3(tx_HS3);
        Model_HS3(r) = sprintf('J = %.2fe^{%.3ft}',fit_HS3.a,fit_HS3.b);

    else

        % Regime II and III: linear model
        p_GR = polyfit(tx_GR,jy_GR,1);
        pred_GR = polyval(p_GR,tx_GR);
        Model_GR(r) = sprintf('J = %.2f %.3ft',p_GR(2),p_GR(1));

        p_HS3 = polyfit(tx_HS3,jy_HS3,1);
        pred_HS3 = polyval(p_HS3,tx_HS3);
        Model_HS3(r) = sprintf('J = %.2f %.3ft',p_HS3(2),p_HS3(1));

    end

    %% R2 and RMSE

    R2_GR(r) = 1 - sum((jy_GR - pred_GR).^2) / ...
                   sum((jy_GR - mean(jy_GR)).^2);

    RMSE_GR(r) = sqrt(mean((jy_GR - pred_GR).^2));

    R2_HS3(r) = 1 - sum((jy_HS3 - pred_HS3).^2) / ...
                    sum((jy_HS3 - mean(jy_HS3)).^2);

    RMSE_HS3(r) = sqrt(mean((jy_HS3 - pred_HS3).^2));

end

%% Bootstrap uncertainty for transition times

nBoot = 1000;

t12_GR_boot = NaN(nBoot,1);
t23_GR_boot = NaN(nBoot,1);

t12_HS3_boot = NaN(nBoot,1);
t23_HS3_boot = NaN(nBoot,1);

for b = 1:nBoot

    %% GR bootstrap

    noise_GR = Jpx_GR - smoothdata(Jpx_GR,'movmean',5);
    boot_noise_GR = noise_GR(randi(length(noise_GR),length(noise_GR),1));
    Jpx_GR_boot = smoothdata(Jpx_GR,'movmean',5) + boot_noise_GR;

    lambda_GR_boot = NaN(size(Jpx_GR_boot));

    for i = 2:length(t)
        lambda_GR_boot(i) = -(log(Jpx_GR_boot(i)) - log(Jpx_GR_boot(i-1))) / ...
                             (t(i) - t(i-1));
    end

    lambda_GR_boot_smooth = movmean(lambda_GR_boot,5,'omitnan');

    x = t;
    y = log(lambda_GR_boot_smooth);

    valid = isfinite(x) & isfinite(y) & lambda_GR_boot_smooth > 0;
    x = x(valid);
    y = y(valid);

    step = 10;
    x_ds = x(1:step:end);
    y_ds = y(1:step:end);

    n_ds = length(x_ds);

    bestSSE = Inf;
    bestBreaks = [NaN NaN];

    for b1 = 5:n_ds-10
        for b2 = b1+5:n_ds-5

            p1 = polyfit(x_ds(1:b1),y_ds(1:b1),1);
            p2 = polyfit(x_ds(b1+1:b2),y_ds(b1+1:b2),1);
            p3 = polyfit(x_ds(b2+1:end),y_ds(b2+1:end),1);

            SSE = sum((y_ds(1:b1)-polyval(p1,x_ds(1:b1))).^2) + ...
                  sum((y_ds(b1+1:b2)-polyval(p2,x_ds(b1+1:b2))).^2) + ...
                  sum((y_ds(b2+1:end)-polyval(p3,x_ds(b2+1:end))).^2);

            if SSE < bestSSE
                bestSSE = SSE;
                bestBreaks = [b1 b2];
            end
        end
    end

    t12_GR_boot(b) = x_ds(bestBreaks(1));
    t23_GR_boot(b) = x_ds(bestBreaks(2));

    %% HS3 bootstrap

    noise_HS3 = Jpx_HS3 - smoothdata(Jpx_HS3,'movmean',5);
    boot_noise_HS3 = noise_HS3(randi(length(noise_HS3),length(noise_HS3),1));
    Jpx_HS3_boot = smoothdata(Jpx_HS3,'movmean',5) + boot_noise_HS3;

    lambda_HS3_boot = NaN(size(Jpx_HS3_boot));

    for i = 2:length(t)
        lambda_HS3_boot(i) = -(log(Jpx_HS3_boot(i)) - log(Jpx_HS3_boot(i-1))) / ...
                              (t(i) - t(i-1));
    end

    lambda_HS3_boot_smooth = movmean(lambda_HS3_boot,5,'omitnan');

    x = t;
    y = log(lambda_HS3_boot_smooth);

    valid = isfinite(x) & isfinite(y) & lambda_HS3_boot_smooth > 0;
    x = x(valid);
    y = y(valid);

    step = 10;
    x_ds = x(1:step:end);
    y_ds = y(1:step:end);

    n_ds = length(x_ds);

    bestSSE = Inf;
    bestBreaks = [NaN NaN];

    for b1 = 5:n_ds-10
        for b2 = b1+5:n_ds-5

            p1 = polyfit(x_ds(1:b1),y_ds(1:b1),1);
            p2 = polyfit(x_ds(b1+1:b2),y_ds(b1+1:b2),1);
            p3 = polyfit(x_ds(b2+1:end),y_ds(b2+1:end),1);

            SSE = sum((y_ds(1:b1)-polyval(p1,x_ds(1:b1))).^2) + ...
                  sum((y_ds(b1+1:b2)-polyval(p2,x_ds(b1+1:b2))).^2) + ...
                  sum((y_ds(b2+1:end)-polyval(p3,x_ds(b2+1:end))).^2);

            if SSE < bestSSE
                bestSSE = SSE;
                bestBreaks = [b1 b2];
            end
        end
    end

    t12_HS3_boot(b) = x_ds(bestBreaks(1));
    t23_HS3_boot(b) = x_ds(bestBreaks(2));

end

%% Confidence intervals for transition times

CI_t12_GR = prctile(t12_GR_boot,[2.5 97.5]);
CI_t23_GR = prctile(t23_GR_boot,[2.5 97.5]);

CI_t12_HS3 = prctile(t12_HS3_boot,[2.5 97.5]);
CI_t23_HS3 = prctile(t23_HS3_boot,[2.5 97.5]);

TransitionUncertainty = table( ...
    ["GR";"GR";"HS3";"HS3"], ...
    ["t12";"t23";"t12";"t23"], ...
    [t12_GR;t23_GR;t12_HS3;t23_HS3], ...
    [CI_t12_GR(1);CI_t23_GR(1);CI_t12_HS3(1);CI_t23_HS3(1)], ...
    [CI_t12_GR(2);CI_t23_GR(2);CI_t12_HS3(2);CI_t23_HS3(2)], ...
    'VariableNames',{'Treatment','Transition','Estimate_min','CI95_Lower_min','CI95_Upper_min'} );

disp(TransitionUncertainty)
