# Supplementary material for: Impact of High-Shear Homogenization Pretreatment on Process Productivity, Economic Feasibility, and Product Quality During Long-Term Crossflow Microfiltration of Andean Blackberry Juice
Source: Foods. 2026 Jul 14;15(14):2493. doi: 10.3390/foods15142493 (PMC13407764; doi:10.3390/foods15142493)
Supplement: Supplementary file 1 [file foods-15-02493-s001.zip › File S2 Experimental dataset (Excel file) containing the GR+E and HS3+E microfiltration data ob-tained at a feed volume of 200 L.xlsx]

## Sheet: Hoja1
Time (min)	GR_Jpx	HS3_2Jpx
0.0333333	55.5883	98.7779
0.116667	51.7437	95.4713
0.2	50.0896	94.0487
0.283333	49.0207	93.1293
0.366667	48.2294	92.4488
0.45	47.6009	91.9083
0.533333	47.0795	91.4598
0.616667	46.634	91.0766
0.7	46.245	90.7421
0.783333	45.8998	90.4452
0.866667	45.5896	90.1784
0.95	45.3078	89.936
1.03333	45.0498	89.7141
1.11667	44.8118	89.5094
1.2	44.5909	89.3194
1.28333	44.3848	89.1422
1.36667	44.1918	88.9762
1.45	44.0101	88.8199
1.53333	43.8386	88.6724
1.61667	43.6762	88.5327
1.7	43.522	88.4001
1.78333	43.3751	88.2738
1.86667	43.2349	88.1532
1.95	43.1009	88.0379
2.03333	42.9725	87.9275
2.11667	42.8492	87.8215
2.2	42.7307	87.7196
2.28333	42.6166	87.6214
2.36667	42.5066	87.5268
2.45	42.4004	87.4355
2.53333	42.2978	87.3472
2.61667	42.1984	87.2618
2.7	42.1022	87.179
2.78333	42.0089	87.0988
2.86667	41.9184	87.0209
2.95	41.8305	86.9453
3.03333	41.745	86.8718
3.11667	41.6618	86.8002
3.2	41.5808	86.7306
3.28333	41.5019	86.6627
3.36667	41.425	86.5966
3.45	41.35	86.532
3.53333	41.2767	86.469
3.61667	41.2052	86.4075
3.7	41.1353	86.3474
3.78333	41.0669	86.2886
3.86667	41.0001	86.2311
3.95	40.9346	86.1748
4.03333	40.8706	86.1197
4.11667	40.8078	86.0657
4.2	40.7463	86.0128
4.28333	40.686	85.961
4.36667	40.6269	85.9101
4.45	40.5688	85.8602
4.53333	40.5119	85.8112
4.61667	40.456	85.7632
4.7	40.4011	85.7159
4.78333	40.3472	85.6696
4.86667	40.2942	85.624
4.95	40.2421	85.5792
5.03333	40.1908	85.5351
5.11667	40.1404	85.4917
5.2	40.0909	85.4491
5.28333	40.0421	85.4071
5.36667	39.994	85.3658
5.45	39.9467	85.3252
5.53333	39.9002	85.2851
5.61667	39.8543	85.2457
5.7	39.8091	85.2068
5.78333	39.7646	85.1685
5.86667	39.7207	85.1307
5.95	39.6774	85.0935
6.03333	39.6347	85.0568
6.11667	39.5926	85.0206
6.2	39.5511	84.9849
6.28333	39.5101	84.9496
6.36667	39.4697	84.9148
6.45	39.4298	84.8805
6.53333	39.3904	84.8466
6.61667	39.3515	84.8132
6.7	39.313	84.7801
6.78333	39.2751	84.7475
6.86667	39.2376	84.7153
6.95	39.2006	84.6834
7.03333	39.164	84.652
7.11667	39.1279	84.6209
7.2	39.0922	84.5902
7.28333	39.0569	84.5598
7.36667	39.0219	84.5298
7.45	38.9874	84.5001
7.53333	38.9533	84.4707
7.61667	38.9195	84.4417
7.7	38.8861	84.413
7.78333	38.8531	84.3845
7.86667	38.8204	84.3564
7.95	38.7881	84.3286
8.03333	38.7561	84.3011
8.11667	38.7244	84.2739
8.2	38.6931	84.2469
8.28333	38.662	84.2202
8.36667	38.6313	84.1938
8.45	38.6009	84.1676
8.53333	38.5708	84.1417
8.61667	38.5409	84.1161
8.7	38.5114	84.0907
8.78333	38.4822	84.0655
8.86667	38.4532	84.0406
8.95	38.4245	84.0159
9.03333	38.396	83.9914
9.11667	38.3678	83.9672
9.2	38.3399	83.9432
9.28333	38.3122	83.9194
9.36667	38.2848	83.8958
9.45	38.2576	83.8724
9.53333	38.2307	83.8492
9.61667	38.204	83.8263
9.7	38.1775	83.8035
9.78333	38.1513	83.7809
9.86667	38.1252	83.7585
9.95	38.0994	83.7363
10.0333	38.0738	83.7143
10.1167	38.0484	83.6925
10.2	38.0233	83.6708
10.2833	37.9983	83.6494
10.3667	37.9735	83.6281
10.45	37.9489	83.6069
10.5333	37.9246	83.586
10.6167	37.9004	83.5652
10.7	37.8764	83.5445
10.7833	37.8526	83.524
10.8667	37.829	83.5037
10.95	37.8055	83.4836
11.0333	37.7822	83.4635
11.1167	37.7592	83.4437
11.2	37.7362	83.424
11.2833	37.7135	83.4044
11.3667	37.6909	83.385
11.45	37.6685	83.3657
11.5333	37.6462	83.3466
11.6167	37.6241	83.3276
11.7	37.6022	83.3087
11.7833	37.5804	83.29
11.8667	37.5588	83.2714
11.95	37.5373	83.2529
12.0333	37.516	83.2346
12.1167	37.4948	83.2163
12.2	37.4738	83.1982
12.2833	37.4529	83.1803
12.3667	37.4321	83.1624
12.45	37.4115	83.1447
12.5333	37.3911	83.1271
12.6167	37.3707	83.1096
12.7	37.3505	83.0922
12.7833	37.3304	83.075
12.8667	37.3105	83.0578
12.95	37.2907	83.0408
13.0333	37.271	83.0238
13.1167	37.2514	83.007
13.2	37.232	82.9903
13.2833	37.2127	82.9737
13.3667	37.1935	82.9572
13.45	37.1744	82.9408
13.5333	37.1555	82.9245
13.6167	37.1366	82.9083
13.7	37.1179	82.8922
13.7833	37.0993	82.8762
13.8667	37.0808	82.8603
13.95	37.0624	82.8444
14.0333	37.0441	82.8287
14.1167	37.026	82.8131
14.2	37.0079	82.7976
14.2833	36.9899	82.7821
14.3667	36.9721	82.7668
14.45	36.9543	82.7515
14.5333	36.9367	82.7363
14.6167	36.9191	82.7212
14.7	36.9017	82.7062
14.7833	36.8844	82.6913
14.8667	36.8671	82.6765
14.95	36.8499	82.6617
15.0333	36.8329	82.647
15.1167	36.8159	82.6324
15.2	36.7991	82.6179
15.2833	36.7823	82.6035
15.3667	36.7656	82.5892
15.45	36.749	82.5749
15.5333	36.7325	82.5607
15.6167	36.7161	82.5466
15.7	36.6997	82.5325
15.7833	36.6835	82.5185
15.8667	36.6673	82.5046
15.95	36.6512	82.4908
16.0333	36.6353	82.4771
16.1167	36.6193	82.4634
16.2	36.6035	82.4498
16.2833	36.5878	82.4362
16.3667	36.5721	82.4227
16.45	36.5565	82.4093
16.5333	36.541	82.396
16.6167	36.5256	82.3827
16.7	36.5102	82.3695
16.7833	36.495	82.3564
16.8667	36.4798	82.3433
16.95	36.4646	82.3303
17.0333	36.4496	82.3174
17.1167	36.4346	82.3045
17.2	36.4197	82.2917
17.2833	36.4049	82.2789
17.3667	36.3901	82.2662
17.45	36.3754	82.2536
17.5333	36.3608	82.241
17.6167	36.3462	82.2285
17.7	36.3318	82.216
17.7833	36.3173	82.2036
17.8667	36.303	82.1913
17.95	36.2887	82.179
18.0333	36.2745	82.1668
18.1167	36.2603	82.1546
18.2	36.2463	82.1425
18.2833	36.2322	82.1304
18.3667	36.2183	82.1184
18.45	36.2044	82.1065
18.5333	36.1906	82.0946
18.6167	36.1768	82.0828
18.7	36.1631	82.071
18.7833	36.1494	82.0592
18.8667	36.1359	82.0476
18.95	36.1223	82.0359
19.0333	36.1089	82.0243
19.1167	36.0955	82.0128
19.2	36.0821	82.0013
19.2833	36.0688	81.9899
19.3667	36.0556	81.9785
19.45	36.0424	81.9672
19.5333	36.0293	81.9559
19.6167	36.0162	81.9447
19.7	36.0032	81.9335
19.7833	35.9903	81.9223
19.8667	35.9774	81.9112
19.95	35.9645	81.9002
20.0333	35.9517	81.8892
20.1167	35.939	81.8782
20.2	35.9263	81.8673
20.2833	35.9137	81.8564
20.3667	35.9011	81.8456
20.45	35.8886	81.8348
20.5333	35.8761	81.8241
20.6167	35.8636	81.8134
20.7	35.8513	81.8028
20.7833	35.8389	81.7922
20.8667	35.8267	81.7816
20.95	35.8144	81.7711
21.0333	35.8022	81.7606
21.1167	35.7901	81.7502
21.2	35.778	81.7398
21.2833	35.766	81.7294
21.3667	35.754	81.7191
21.45	35.742	81.7088
21.5333	35.7301	81.6986
21.6167	35.7183	81.6884
21.7	35.7065	81.6783
21.7833	35.6947	81.6681
21.8667	35.683	81.6581
21.95	35.6713	81.648
22.0333	35.6597	81.638
22.1167	35.6481	81.6281
22.2	35.6366	81.6181
22.2833	35.6251	81.6082
22.3667	35.6136	81.5984
22.45	35.6022	81.5886
22.5333	35.5908	81.5788
22.6167	35.5795	81.569
22.7	35.5682	81.5593
22.7833	35.557	81.5497
22.8667	35.5458	81.54
22.95	35.5346	81.5304
23.0333	35.5235	81.5209
23.1167	35.5124	81.5113
23.2	35.5014	81.5018
23.2833	35.4903	81.4924
23.3667	35.4794	81.4829
23.45	35.4685	81.4735
23.5333	35.4576	81.4642
23.6167	35.4467	81.4548
23.7	35.4359	81.4456
23.7833	35.4251	81.4363
23.8667	35.4144	81.4271
23.95	35.4037	81.4179
24.0333	35.3931	81.4087
24.1167	35.3824	81.3996
24.2	35.3718	81.3904
24.2833	35.3613	81.3814
24.3667	35.3508	81.3723
24.45	35.3403	81.3633
24.5333	35.3299	81.3543
24.6167	35.3195	81.3454
24.7	35.3091	81.3365
24.7833	35.2987	81.3276
24.8667	35.2884	81.3187
24.95	35.2782	81.3099
25.0333	35.2679	81.3011
25.1167	35.2577	81.2923
25.2	35.2476	81.2836
25.2833	35.2374	81.2749
25.3667	35.2273	81.2662
25.45	35.2173	81.2575
25.5333	35.2073	81.2489
25.6167	35.1973	81.2403
25.7	35.1873	81.2317
25.7833	35.1773	81.2232
25.8667	35.1674	81.2147
25.95	35.1576	81.2062
26.0333	35.1477	81.1977
26.1167	35.1379	81.1893
26.2	35.1282	81.1809
26.2833	35.1184	81.1725
26.3667	35.1087	81.1641
26.45	35.099	81.1558
26.5333	35.0894	81.1475
26.6167	35.0797	81.1392
26.7	35.0701	81.131
26.7833	35.0606	81.1227
26.8667	35.051	81.1145
26.95	35.0415	81.1064
27.0333	35.0321	81.0982
27.1167	35.0226	81.0901
27.2	35.0132	81.082
27.2833	35.0038	81.0739
27.3667	34.9945	81.0659
27.45	34.9851	81.0578
27.5333	34.9758	81.0498
27.6167	34.9665	81.0419
27.7	34.9573	81.0339
27.7833	34.9481	81.026
27.8667	34.9389	81.0181
27.95	34.9297	81.0102
28.0333	34.9206	81.0023
28.1167	34.9115	80.9945
28.2	34.9024	80.9867
28.2833	34.8933	80.9789
28.3667	34.8843	80.9711
28.45	34.8753	80.9634
28.5333	34.8663	80.9557
28.6167	34.8574	80.948
28.7	34.8485	80.9403
28.7833	34.8396	80.9327
28.8667	34.8307	80.925
28.95	34.8218	80.9174
29.0333	34.813	80.9098
29.1167	34.8042	80.9023
29.2	34.7955	80.8947
29.2833	34.7867	80.8872
29.3667	34.778	80.8797
29.45	34.7693	80.8722
29.5333	34.7606	80.8648
29.6167	34.752	80.8573
29.7	34.7434	80.8499
29.7833	34.7348	80.8425
29.8667	34.7262	80.8351
29.95	34.7176	80.8278
30.0333	34.7091	80.8204
30.1167	34.7006	80.8131
30.2	34.6921	80.8058
30.2833	34.6837	80.7986
30.3667	34.6752	80.7913
30.45	34.6668	80.7841
30.5333	34.6584	80.7769
30.6167	34.6501	80.7697
30.7	34.6417	80.7625
30.7833	34.6334	80.7553
30.8667	34.6251	80.7482
30.95	34.6168	80.7411
31.0333	34.6086	80.734
31.1167	34.6004	80.7269
31.2	34.5921	80.7199
31.2833	34.584	80.7128
31.3667	34.5758	80.7058
31.45	34.5677	80.6988
31.5333	34.5595	80.6918
31.6167	34.5514	80.6848
31.7	34.5434	80.6779
31.7833	34.5353	80.671
31.8667	34.5273	80.6641
31.95	34.5192	80.6572
32.0333	34.5113	80.6503
32.1167	34.5033	80.6434
32.2	34.4953	80.6366
32.2833	34.4874	80.6298
32.3667	34.4795	80.623
32.45	34.4716	80.6162
32.5333	34.4637	80.6094
32.6167	34.4559	80.6026
32.7	34.448	80.5959
32.7833	34.4402	80.5892
32.8667	34.4324	80.5825
32.95	34.4247	80.5758
33.0333	34.4169	80.5691
33.1167	34.4092	80.5625
33.2	34.4015	80.5559
33.2833	34.3938	80.5492
33.3667	34.3861	80.5426
33.45	34.3784	80.5361
33.5333	34.3708	80.5295
33.6167	34.3632	80.5229
33.7	34.3556	80.5164
33.7833	34.348	80.5099
33.8667	34.3405	80.5034
33.95	34.3329	80.4969
34.0333	34.3254	80.4904
34.1167	34.3179	80.484
34.2	34.3104	80.4775
34.2833	34.3029	80.4711
34.3667	34.2955	80.4647
34.45	34.288	80.4583
34.5333	34.2806	80.4519
34.6167	34.2732	80.4456
34.7	34.2659	80.4392
34.7833	34.2585	80.4329
34.8667	34.2512	80.4266
34.95	34.2438	80.4203
35.0333	34.2365	80.414
35.1167	34.2292	80.4077
35.2	34.222	80.4015
35.2833	34.2147	80.3952
35.3667	34.2075	80.389
35.45	34.2002	80.3828
35.5333	34.193	80.3766
35.6167	34.1858	80.3704
35.7	34.1787	80.3642
35.7833	34.1715	80.3581
35.8667	34.1644	80.3519
35.95	34.1572	80.3458
36.0333	34.1501	80.3397
36.1167	34.1431	80.3336
36.2	34.136	80.3275
36.2833	34.1289	80.3215
36.3667	34.1219	80.3154
36.45	34.1149	80.3094
36.5333	34.1079	80.3033
36.6167	34.1009	80.2973
36.7	34.0939	80.2913
36.7833	34.0869	80.2853
36.8667	34.08	80.2794
36.95	34.073	80.2734
37.0333	34.0661	80.2675
37.1167	34.0592	80.2615
37.2	34.0524	80.2556
37.2833	34.0455	80.2497
37.3667	34.0386	80.2438
37.45	34.0318	80.2379
37.5333	34.025	80.2321
37.6167	34.0182	80.2262
37.7	34.0114	80.2204
37.7833	34.0046	80.2145
37.8667	33.9978	80.2087
37.95	33.9911	80.2029
38.0333	33.9844	80.1971
38.1167	33.9776	80.1913
38.2	33.9709	80.1856
38.2833	33.9643	80.1798
38.3667	33.9576	80.1741
38.45	33.9509	80.1684
38.5333	33.9443	80.1627
38.6167	33.9377	80.157
38.7	33.931	80.1513
38.7833	33.9244	80.1456
38.8667	33.9179	80.1399
38.95	33.9113	80.1343
39.0333	33.9047	80.1286
39.1167	33.8982	80.123
39.2	33.8916	80.1174
39.2833	33.8851	80.1118
39.3667	33.8786	80.1062
39.45	33.8721	80.1006
39.5333	33.8657	80.095
39.6167	33.8592	80.0895
39.7	33.8527	80.0839
39.7833	33.8463	80.0784
39.8667	33.8399	80.0729
39.95	33.8335	80.0674
40.0333	33.8271	80.0619
40.1167	33.8207	80.0564
40.2	33.8143	80.0509
40.2833	33.808	80.0454
40.3667	33.8016	80.04
40.45	33.7953	80.0345
40.5333	33.789	80.0291
40.6167	33.7827	80.0237
40.7	33.7764	80.0183
40.7833	33.7701	80.0129
40.8667	33.7639	80.0075
40.95	33.7576	80.0021
41.0333	33.7514	79.9967
41.1167	33.7451	79.9914
41.2	33.7389	79.986
41.2833	33.7327	79.9807
41.3667	33.7265	79.9754
41.45	33.7204	79.9701
41.5333	33.7142	79.9648
41.6167	33.7081	79.9595
41.7	33.7019	79.9542
41.7833	33.6958	79.9489
41.8667	33.6897	79.9437
41.95	33.6836	79.9384
42.0333	33.6775	79.9332
42.1167	33.6714	79.928
42.2	33.6653	79.9227
42.2833	33.6593	79.9175
42.3667	33.6532	79.9123
42.45	33.6472	79.9071
42.5333	33.6412	79.902
42.6167	33.6352	79.8968
42.7	33.6292	79.8916
42.7833	33.6232	79.8865
42.8667	33.6172	79.8814
42.95	33.6113	79.8762
43.0333	33.6053	79.8711
43.1167	33.5994	79.866
43.2	33.5935	79.8609
43.2833	33.5875	79.8558
43.3667	33.5816	79.8508
43.45	33.5758	79.8457
43.5333	33.5699	79.8406
43.6167	33.564	79.8356
43.7	33.5581	79.8305
43.7833	33.5523	79.8255
43.8667	33.5465	79.8205
43.95	33.5406	79.8155
44.0333	33.5348	79.8105
44.1167	33.529	79.8055
44.2	33.5232	79.8005
44.2833	33.5174	79.7955
44.3667	33.5117	79.7906
44.45	33.5059	79.7856
44.5333	33.5002	79.7807
44.6167	33.4944	79.7758
44.7	33.4887	79.7708
44.7833	33.483	79.7659
44.8667	33.4773	79.761
44.95	33.4716	79.7561
45.0333	33.4659	79.7512
45.1167	33.4602	79.7463
45.2	33.4546	79.7415
45.2833	33.4489	79.7366
45.3667	33.4433	79.7318
45.45	33.4376	79.7269
45.5333	33.432	79.7221
45.6167	33.4264	79.7172
45.7	33.4208	79.7124
45.7833	33.4152	79.7076
45.8667	33.4096	79.7028
45.95	33.4041	79.698
46.0333	33.3985	79.6932
46.1167	33.393	79.6885
46.2	33.3874	79.6837
46.2833	33.3819	79.679
46.3667	33.3764	79.6742
46.45	33.3709	79.6695
46.5333	33.3654	79.6647
46.6167	33.3599	79.66
46.7	33.3544	79.6553
46.7833	33.3489	79.6506
46.8667	33.3434	79.6459
46.95	33.338	79.6412
47.0333	33.3326	79.6365
47.1167	33.3271	79.6319
47.2	33.3217	79.6272
47.2833	33.3163	79.6225
47.3667	33.3109	79.6179
47.45	33.3055	79.6132
47.5333	33.3001	79.6086
47.6167	33.2947	79.604
47.7	33.2894	79.5994
47.7833	33.284	79.5948
47.8667	33.2787	79.5902
47.95	33.2733	79.5856
48.0333	33.268	79.581
48.1167	33.2627	79.5764
48.2	33.2574	79.5719
48.2833	33.2521	79.5673
48.3667	33.2468	79.5627
48.45	33.2415	79.5582
48.5333	33.2362	79.5537
48.6167	33.2309	79.5491
48.7	33.2257	79.5446
48.7833	33.2204	79.5401
48.8667	33.2152	79.5356
48.95	33.21	79.5311
49.0333	33.2048	79.5266
49.1167	33.1995	79.5221
49.2	33.1943	79.5177
49.2833	33.1891	79.5132
49.3667	33.184	79.5087
49.45	33.1788	79.5043
49.5333	33.1736	79.4998
49.6167	33.1685	79.4954
49.7	33.1633	79.491
49.7833	33.1582	79.4865
49.8667	33.153	79.4821
49.95	33.1479	79.4777
50.0333	33.1428	79.4733
50.1167	33.1377	79.4689
50.2	33.1326	79.4645
50.2833	33.1275	79.4602
50.3667	33.1224	79.4558
50.45	33.1173	79.4514
50.5333	33.1123	79.4471
50.6167	33.1072	79.4427
50.7	33.1022	79.4384
50.7833	33.0971	79.434
50.8667	33.0921	79.4297
50.95	33.0871	79.4254
51.0333	33.0821	79.4211
51.1167	33.0771	79.4168
51.2	33.0721	79.4125
51.2833	33.0671	79.4082
51.3667	33.0621	79.4039
51.45	33.0571	79.3996
51.5333	33.0521	79.3954
51.6167	33.0472	79.3911
51.7	33.0422	79.3868
51.7833	33.0373	79.3826
51.8667	33.0324	79.3783
51.95	33.0274	79.3741
52.0333	33.0225	79.3699
52.1167	33.0176	79.3656
52.2	33.0127	79.3614
52.2833	33.0078	79.3572
52.3667	33.0029	79.353
52.45	32.998	79.3488
52.5333	32.9932	79.3446
52.6167	32.9883	79.3404
52.7	32.9834	79.3363
52.7833	32.9786	79.3321
52.8667	32.9738	79.3279
52.95	32.9689	79.3238
53.0333	32.9641	79.3196
53.1167	32.9593	79.3155
53.2	32.9545	79.3113
53.2833	32.9497	79.3072
53.3667	32.9449	79.3031
53.45	32.9401	79.299
53.5333	32.9353	79.2949
53.6167	32.9305	79.2907
53.7	32.9258	79.2866
53.7833	32.921	79.2826
53.8667	32.9162	79.2785
53.95	32.9115	79.2744
54.0333	32.9068	79.2703
54.1167	32.902	79.2662
54.2	32.8973	79.2622
54.2833	32.8926	79.2581
54.3667	32.8879	79.2541
54.45	32.8832	79.25
54.5333	32.8785	79.246
54.6167	32.8738	79.242
54.7	32.8691	79.238
54.7833	32.8645	79.2339
54.8667	32.8598	79.2299
54.95	32.8551	79.2259
55.0333	32.8505	79.2219
55.1167	32.8458	79.2179
55.2	32.8412	79.2139
55.2833	32.8366	79.21
55.3667	32.832	79.206
55.45	32.8273	79.202
55.5333	32.8227	79.198
55.6167	32.8181	79.1941
55.7	32.8135	79.1901
55.7833	32.8089	79.1862
55.8667	32.8044	79.1822
55.95	32.7998	79.1783
56.0333	32.7952	79.1744
56.1167	32.7907	79.1705
56.2	32.7861	79.1665
56.2833	32.7816	79.1626
56.3667	32.777	79.1587
56.45	32.7725	79.1548
56.5333	32.768	79.1509
56.6167	32.7634	79.147
56.7	32.7589	79.1432
56.7833	32.7544	79.1393
56.8667	32.7499	79.1354
56.95	32.7454	79.1316
57.0333	32.7409	79.1277
57.1167	32.7365	79.1238
57.2	32.732	79.12
57.2833	32.7275	79.1162
57.3667	32.7231	79.1123
57.45	32.7186	79.1085
57.5333	32.7141	79.1047
57.6167	32.7097	79.1008
57.7	32.7053	79.097
57.7833	32.7008	79.0932
57.8667	32.6964	79.0894
57.95	32.692	79.0856
58.0333	32.6876	79.0818
58.1167	32.6832	79.078
58.2	32.6788	79.0742
58.2833	32.6744	79.0705
58.3667	32.67	79.0667
58.45	32.6656	79.0629
58.5333	32.6613	79.0592
58.6167	32.6569	79.0554
58.7	32.6525	79.0517
58.7833	32.6482	79.0479
58.8667	32.6438	79.0442
58.95	32.6395	79.0405
59.0333	32.6352	79.0367
59.1167	32.6308	79.033
59.2	32.6265	79.0293
59.2833	32.6222	79.0256
59.3667	32.6179	79.0219
59.45	32.6136	79.0182
59.5333	32.6093	79.0145
59.6167	32.605	79.0108
59.7	32.6007	79.0071
59.7833	32.5964	79.0034
59.8667	32.5921	78.9997
59.95	32.5879	78.9961
60.0333	32.5836	78.9924
60.1167	32.5794	78.9887
60.2	32.5751	78.9851
60.2833	32.5709	78.9814
60.3667	32.5666	78.9778
60.45	32.5624	78.9741
60.5333	32.5582	78.9705
60.6167	32.5539	78.9669
60.7	32.5497	78.9632
60.7833	32.5455	78.9596
60.8667	32.5413	78.956
60.95	32.5371	78.9524
61.0333	32.5329	78.9488
61.1167	32.5287	78.9452
61.2	32.5245	78.9416
61.2833	32.5204	78.938
61.3667	32.5162	78.9344
61.45	32.512	78.9308
61.5333	32.5079	78.9272
61.6167	32.5037	78.9237
61.7	32.4996	78.9201
61.7833	32.4954	78.9165
61.8667	32.4913	78.913
61.95	32.4872	78.9094
62.0333	32.483	78.9059
62.1167	32.4789	78.9023
62.2	32.4748	78.8988
62.2833	32.4707	78.8953
62.3667	32.4666	78.8917
62.45	32.4625	78.8882
62.5333	32.4584	78.8847
62.6167	32.4543	78.8812
62.7	32.4502	78.8777
62.7833	32.4462	78.8742
62.8667	32.4421	78.8707
62.95	32.438	78.8672
63.0333	32.434	78.8637
63.1167	32.4299	78.8602
63.2	32.4259	78.8567
63.2833	32.4218	78.8532
63.3667	32.4178	78.8498
63.45	32.4137	78.8463
63.5333	32.4097	78.8428
63.6167	32.4057	78.8394
63.7	32.4017	78.8359
63.7833	32.3977	78.8325
63.8667	32.3937	78.829
63.95	32.3897	78.8256
64.0333	32.3857	78.8221
64.1167	32.3817	78.8187
64.2	32.3777	78.8153
64.2833	32.3737	78.8118
64.3667	32.3697	78.8084
64.45	32.3658	78.805
64.5333	32.3618	78.8016
64.6167	32.3578	78.7982
64.7	32.3539	78.7948
64.7833	32.3499	78.7914
64.8667	32.346	78.788
64.95	32.342	78.7846
65.0333	32.3381	78.7812
65.1167	32.3342	78.7779
65.2	32.3302	78.7745
65.2833	32.3263	78.7711
65.3667	32.3224	78.7677
65.45	32.3185	78.7644
65.5333	32.3146	78.761
65.6167	32.3107	78.7577
65.7	32.3068	78.7543
65.7833	32.3029	78.751
65.8667	32.299	78.7476
65.95	32.2951	78.7443
66.0333	32.2913	78.741
66.1167	32.2874	78.7376
66.2	32.2835	78.7343
66.2833	32.2797	78.731
66.3667	32.2758	78.7277
66.45	32.272	78.7244
66.5333	32.2681	78.721
66.6167	32.2643	78.7177
66.7	32.2604	78.7144
66.7833	32.2566	78.7111
66.8667	32.2528	78.7079
66.95	32.249	78.7046
67.0333	32.2451	78.7013
67.1167	32.2413	78.698
67.2	32.2375	78.6947
67.2833	32.2337	78.6915
67.3667	32.2299	78.6882
67.45	32.2261	78.6849
67.5333	32.2223	78.6817
67.6167	32.2186	78.6784
67.7	32.2148	78.6752
67.7833	32.211	78.6719
67.8667	32.2072	78.6687
67.95	32.2035	78.6654
68.0333	32.1997	78.6622
68.1167	32.1959	78.659
68.2	32.1922	78.6557
68.2833	32.1884	78.6525
68.3667	32.1847	78.6493
68.45	32.181	78.6461
68.5333	32.1772	78.6429
68.6167	32.1735	78.6397
68.7	32.1698	78.6365
68.7833	32.1661	78.6333
68.8667	32.1623	78.6301
68.95	32.1586	78.6269
69.0333	32.1549	78.6237
69.1167	32.1512	78.6205
69.2	32.1475	78.6173
69.2833	32.1438	78.6141
69.3667	32.1401	78.611
69.45	32.1365	78.6078
69.5333	32.1328	78.6046
69.6167	32.1291	78.6015
69.7	32.1254	78.5983
69.7833	32.1218	78.5952
69.8667	32.1181	78.592
69.95	32.1144	78.5889
70.0333	32.1108	78.5857
70.1167	32.1071	78.5826
70.2	32.1035	78.5794
70.2833	32.0998	78.5763
70.3667	32.0962	78.5732
70.45	32.0926	78.5701
70.5333	32.089	78.5669
70.6167	32.0853	78.5638
70.7	32.0817	78.5607
70.7833	32.0781	78.5576
70.8667	32.0745	78.5545
70.95	32.0709	78.5514
71.0333	32.0673	78.5483
71.1167	32.0637	78.5452
71.2	32.0601	78.5421
71.2833	32.0565	78.539
71.3667	32.0529	78.5359
71.45	32.0493	78.5329
71.5333	32.0457	78.5298
71.6167	32.0422	78.5267
71.7	32.0386	78.5236
71.7833	32.035	78.5206
71.8667	32.0315	78.5175
71.95	32.0279	78.5145
72.0333	32.0244	78.5114
72.1167	32.0208	78.5084
72.2	32.0173	78.5053
72.2833	32.0137	78.5023
72.3667	32.0102	78.4992
72.45	32.0067	78.4962
72.5333	32.0031	78.4931
72.6167	31.9996	78.4901
72.7	31.9961	78.4871
72.7833	31.9926	78.4841
72.8667	31.9891	78.481
72.95	31.9856	78.478
73.0333	31.9821	78.475
73.1167	31.9786	78.472
73.2	31.9751	78.469
73.2833	31.9716	78.466
73.3667	31.9681	78.463
73.45	31.9646	78.46
73.5333	31.9611	78.457
73.6167	31.9576	78.454
73.7	31.9542	78.451
73.7833	31.9507	78.448
73.8667	31.9472	78.4451
73.95	31.9438	78.4421
74.0333	31.9403	78.4391
74.1167	31.9369	78.4361
74.2	31.9334	78.4332
74.2833	31.93	78.4302
74.3667	31.9265	78.4273
74.45	31.9231	78.4243
74.5333	31.9197	78.4214
74.6167	31.9162	78.4184
74.7	31.9128	78.4155
74.7833	31.9094	78.4125
74.8667	31.906	78.4096
74.95	31.9026	78.4066
75.0333	31.8991	78.4037
75.1167	31.8957	78.4008
75.2	31.8923	78.3978
75.2833	31.8889	78.3949
75.3667	31.8855	78.392
75.45	31.8822	78.3891
75.5333	31.8788	78.3862
75.6167	31.8754	78.3833
75.7	31.872	78.3804
75.7833	31.8686	78.3775
75.8667	31.8653	78.3746
75.95	31.8619	78.3717
76.0333	31.8585	78.3688
76.1167	31.8552	78.3659
76.2	31.8518	78.363
76.2833	31.8484	78.3601
76.3667	31.8451	78.3572
76.45	31.8417	78.3543
76.5333	31.8384	78.3515
76.6167	31.8351	78.3486
76.7	31.8317	78.3457
76.7833	31.8284	78.3429
76.8667	31.8251	78.34
76.95	31.8217	78.3371
77.0333	31.8184	78.3343
77.1167	31.8151	78.3314
77.2	31.8118	78.3286
77.2833	31.8085	78.3257
77.3667	31.8052	78.3229
77.45	31.8019	78.32
77.5333	31.7986	78.3172
77.6167	31.7953	78.3144
77.7	31.792	78.3115
77.7833	31.7887	78.3087
77.8667	31.7854	78.3059
77.95	31.7821	78.303
78.0333	31.7788
78.1167	31.7756
78.2	31.7723
78.2833	31.769
78.3667	31.7658
78.45	31.7625
78.5333	31.7592
78.6167	31.756
78.7	31.7527
78.7833	31.7495
78.8667	31.7462
78.95	31.743
79.0333	31.7398
79.1167	31.7365
79.2	31.7333
79.2833	31.7301
79.3667	31.7268
79.45	31.7236
79.5333	31.7204
79.6167	31.7172
79.7	31.714
79.7833	31.7108
79.8667	31.7076
79.95	31.7044
80.0333	31.7012
80.1167	31.698
80.2	31.6948
80.2833	31.6916
80.3667	31.6884
80.45	31.6852
80.5333	31.6821
80.6167	31.6789
80.7	31.6757
80.7833	31.6725
80.8667	31.6694
80.95	31.6662
81.0333	31.6631
81.1167	31.6599
81.2	31.6568
81.2833	31.6536
81.3667	31.6505
81.45	31.6473
81.5333	31.6442
81.6167	31.6411
81.7	31.6379
81.7833	31.6348
81.8667	31.6317
81.95	31.6285
82.0333	31.6254
82.1167	31.6223
82.2	31.6192
82.2833	31.6161
82.3667	31.613
82.45	31.6099
82.5333	31.6068
82.6167	31.6037
82.7	31.6006
82.7833	31.5975
82.8667	31.5944
82.95	31.5913
83.0333	31.5882
83.1167	31.5852
83.2	31.5821
83.2833	31.579
83.3667	31.5759
83.45	31.5729
83.5333	31.5698
83.6167	31.5668
83.7	31.5637
83.7833	31.5606
83.8667	31.5576
83.95	31.5545
84.0333	31.5515
84.1167	31.5485
84.2	31.5454
84.2833	31.5424
84.3667	31.5394
84.45	31.5363
84.5333	31.5333
84.6167	31.5303
84.7	31.5273
84.7833	31.5242
84.8667	31.5212
84.95	31.5182
85.0333	31.5152
85.1167	31.5122
85.2	31.5092
85.2833	31.5062
85.3667	31.5032
85.45	31.5002
85.5333	31.4972
85.6167	31.4942
85.7	31.4912
85.7833	31.4882
85.8667	31.4853
85.95	31.4823
86.0333	31.4793
86.1167	31.4763
86.2	31.4734
86.2833	31.4704
86.3667	31.4675
86.45	31.4645
86.5333	31.4615
86.6167	31.4586
86.7	31.4556
86.7833	31.4527
86.8667	31.4497
86.95	31.4468
87.0333	31.4439
87.1167	31.4409
87.2	31.438
87.2833	31.4351
87.3667	31.4321
87.45	31.4292
87.5333	31.4263
87.6167	31.4234
87.7	31.4204
87.7833	31.4175
87.8667	31.4146
87.95	31.4117
88.0333	31.4088
88.1167	31.4059
88.2	31.403
88.2833	31.4001
88.3667	31.3972
88.45	31.3943
88.5333	31.3914
88.6167	31.3885
88.7	31.3856
88.7833	31.3828
88.8667	31.3799
88.95	31.377
89.0333	31.3741
89.1167	31.3713
89.2	31.3684
89.2833	31.3655
89.3667	31.3627
89.45	31.3598
89.5333	31.3569
89.6167	31.3541
89.7	31.3512
89.7833	31.3484
89.8667	31.3455
89.95	31.3427
90.0333	31.3399
90.1167	31.337
90.2	31.3342
90.2833	31.3313
90.3667	31.3285
90.45	31.3257
90.5333	31.3229
90.6167	31.32
90.7	31.3172
90.7833	31.3144
90.8667	31.3116
90.95	31.3088
91.0333	31.306
91.1167	31.3031
91.2	31.3003
91.2833	31.2975
91.3667	31.2947
91.45	31.2919
91.5333	31.2891
91.6167	31.2864
91.7	31.2836
91.7833	31.2808
91.8667	31.278
91.95	31.2752
92.0333	31.2724
92.1167	31.2696
92.2	31.2669
92.2833	31.2641
92.3667	31.2613
92.45	31.2586
92.5333	31.2558
92.6167	31.253
92.7	31.2503
92.7833	31.2475
92.8667	31.2448
92.95	31.242
93.0333	31.2393
93.1167	31.2365
93.2	31.2338
93.2833	31.231
93.3667	31.2283
93.45	31.2255
93.5333	31.2228
93.6167	31.2201
93.7	31.2173
93.7833	31.2146
93.8667	31.2119
93.95	31.2092
94.0333	31.2064
94.1167	31.2037
94.2	31.201
94.2833	31.1983
94.3667	31.1956
94.45	31.1929
94.5333	31.1902
94.6167	31.1875
94.7	31.1848
94.7833	31.1821
94.8667	31.1794
94.95	31.1767
95.0333	31.174
95.1167	31.1713
95.2	31.1686
95.2833	31.1659
95.3667	31.1632
95.45	31.1606
95.5333	31.1579
95.6167	31.1552
95.7	31.1525
95.7833	31.1499
95.8667	31.1472
95.95	31.1445
96.0333	31.1419
96.1167	31.1392
96.2	31.1365
96.2833	31.1339
96.3667	31.1312
96.45	31.1286
96.5333	31.1259
96.6167	31.1233
96.7	31.1206
96.7833	31.118
96.8667	31.1153
96.95	31.1127
97.0333	31.1101
97.1167	31.1074
97.2	31.1048
97.2833	31.1022
97.3667	31.0995
97.45	31.0969
97.5333	31.0943
97.6167	31.0917
97.7	31.0891
97.7833	31.0864
97.8667	31.0838
97.95	31.0812
98.0333	31.0786
98.1167	31.076
98.2	31.0734
98.2833	31.0708
98.3667	31.0682
98.45	31.0656
98.5333	31.063
98.6167	31.0604
98.7	31.0578
98.7833	31.0552
98.8667	31.0526
98.95	31.05
99.0333	31.0475
99.1167	31.0449
99.2	31.0423
99.2833	31.0397
99.3667	31.0371
99.45	31.0346
99.5333	31.032
99.6167	31.0294
99.7	31.0269
99.7833	31.0243
99.8667	31.0217
99.95	31.0192
100.033	31.0166
100.117	31.0141
100.2	31.0115
100.283	31.009
100.367	31.0064
100.45	31.0039
100.533	31.0013
100.617	30.9988
100.7	30.9962
100.783	30.9937
100.867	30.9912
100.95	30.9886
101.033	30.9861
101.117	30.9836
101.2	30.981
101.283	30.9785
101.367	30.976
101.45	30.9735
101.533	30.971
101.617	30.9684
101.7	30.9659
101.783	30.9634
101.867	30.9609
101.95	30.9584
102.033	30.9559
102.117	30.9534
102.2	30.9509
102.283	30.9484
102.367	30.9459
102.45	30.9434
102.533	30.9409
102.617	30.9384
102.7	30.9359
102.783	30.9334
102.867	30.9309
102.95	30.9284
103.033	30.9259
103.117	30.9235
103.2	30.921
103.283	30.9185
103.367	30.916
103.45	30.9136
103.533	30.9111
103.617	30.9086
103.7	30.9062
103.783	30.9037
103.867	30.9012
103.95	30.8988
104.033	30.8963
104.117	30.8938
104.2	30.8914
104.283	30.8889
104.367	30.8865
104.45	30.884
104.533	30.8816
104.617	30.8791
104.7	30.8767
104.783	30.8743
104.867	30.8718
104.95	30.8694
105.033	30.8669
105.117	30.8645
105.2	30.8621
105.283	30.8596
105.367	30.8572
105.45	30.8548
105.533	30.8524
105.617	30.8499
105.7	30.8475
105.783	30.8451
105.867	30.8427
105.95	30.8403
106.033	30.8379
106.117	30.8355
106.2	30.833
106.283	30.8306
106.367	30.8282
106.45	30.8258
106.533	30.8234
106.617	30.821
106.7	30.8186
106.783	30.8162
106.867	30.8138
106.95	30.8114
107.033	30.8091
107.117	30.8067
107.2	30.8043
107.283	30.8019
107.367	30.7995
107.45	30.7971
107.533	30.7948
107.617	30.7924
107.7	30.79
107.783	30.7876
107.867	30.7853
107.95	30.7829
108.033	30.7805
108.117	30.7782
108.2	30.7758
108.283	30.7734
108.367	30.7711
108.45	30.7687
108.533	30.7663
108.617	30.764
108.7	30.7616
108.783	30.7593
108.867	30.7569
108.95	30.7546
109.033	30.7522
109.117	30.7499
109.2	30.7476
109.283	30.7452
109.367	30.7429
109.45	30.7405
109.533	30.7382
109.617	30.7359
109.7	30.7335
109.783	30.7312
109.867	30.7289
109.95	30.7265
110.033	30.7242
110.117	30.7219
110.2	30.7196
110.283	30.7173
110.367	30.7149
110.45	30.7126
110.533	30.7103
110.617	30.708
110.7	30.7057
110.783	30.7034
110.867	30.7011
110.95	30.6988
111.033	30.6965
111.117	30.6942
111.2	30.6919
111.283	30.6896
111.367	30.6873
111.45	30.685
111.533	30.6827
111.617	30.6804
111.7	30.6781
111.783	30.6758
111.867	30.6735
111.95	30.6712
112.033	30.6689
112.117	30.6667
112.2	30.6644
112.283	30.6621
112.367	30.6598
112.45	30.6576
112.533	30.6553
112.617	30.653
112.7	30.6507
112.783	30.6485
112.867	30.6462
112.95	30.6439
113.033	30.6417
113.117	30.6394
113.2	30.6372
113.283	30.6349
113.367	30.6326
113.45	30.6304
113.533	30.6281
113.617	30.6259
113.7	30.6236
113.783	30.6214
113.867	30.6191
113.95	30.6169
114.033	30.6146
114.117	30.6124
114.2	30.6102
114.283	30.6079
114.367	30.6057
114.45	30.6034
114.533	30.6012
114.617	30.599
114.7	30.5968
114.783	30.5945
114.867	30.5923
114.95	30.5901
115.033	30.5878
115.117	30.5856
115.2	30.5834
115.283	30.5812
115.367	30.579
115.45	30.5768
115.533	30.5745
115.617	30.5723
115.7	30.5701
115.783	30.5679
115.867	30.5657
115.95	30.5635
116.033	30.5613
116.117	30.5591
116.2	30.5569
116.283	30.5547
116.367	30.5525
116.45	30.5503
116.533	30.5481
116.617	30.5459
116.7	30.5437
116.783	30.5415
116.867	30.5393
116.95	30.5371
117.033	30.5349
117.117	30.5328
117.2	30.5306
117.283	30.5284
117.367	30.5262
117.45	30.524
117.533	30.5219
117.617	30.5197
117.7	30.5175
117.783	30.5153
117.867	30.5132
117.95	30.511
118.033	30.5088
118.117	30.5067
118.2	30.5045
118.283	30.5023
118.367	30.5002
118.45	30.498
118.533	30.4959
118.617	30.4937
118.7	30.4916
118.783	30.4894
118.867	30.4872
118.95	30.4851
119.033	30.4829
119.117	30.4808
119.2	30.4787
119.283	30.4765
119.367	30.4744
119.45	30.4722
119.533	30.4701
119.617	30.4679
119.7	30.4658
119.783	30.4637
119.867	30.4615
119.95	30.4594
120.033	30.4573
120.117	30.4551
120.2	30.453
120.283	30.4509
120.367	30.4488
120.45	30.4466
120.533	30.4445
120.617	30.4424
120.7	30.4403
120.783	30.4382
120.867	30.436
120.95	30.4339
121.033	30.4318
121.117	30.4297
121.2	30.4276
121.283	30.4255
121.367	30.4234
121.45	30.4213
121.533	30.4192
121.617	30.4171
121.7	30.415
121.783	30.4129
121.867	30.4108
121.95	30.4087
122.033	30.4066
122.117	30.4045
122.2	30.4024
122.283	30.4003
122.367	30.3982
122.45	30.3961
122.533	30.394
122.617	30.3919
122.7	30.3898
122.783	30.3878
122.867	30.3857
122.95	30.3836
123.033	30.3815
123.117	30.3794
123.2	30.3774
123.283	30.3753
123.367	30.3732
123.45	30.3711
123.533	30.3691
123.617	30.367
123.7	30.3649
123.783	30.3629
123.867	30.3608
123.95	30.3587
124.033	30.3567
124.117	30.3546
124.2	30.3526
124.283	30.3505
124.367	30.3484
124.45	30.3464
124.533	30.3443
124.617	30.3423
124.7	30.3402
124.783	30.3382
124.867	30.3361
124.95	30.3341
125.033	30.332
125.117	30.33
125.2	30.3279
125.283	30.3259
125.367	30.3239
125.45	30.3218
125.533	30.3198
125.617	30.3177
125.7	30.3157
125.783	30.3137
125.867	30.3116
125.95	30.3096
126.033	30.3076
126.117	30.3056
126.2	30.3035
126.283	30.3015
126.367	30.2995
126.45	30.2975
126.533	30.2954
126.617	30.2934
126.7	30.2914
126.783	30.2894
126.867	30.2874
126.95	30.2853
127.033	30.2833
127.117	30.2813
127.2	30.2793
127.283	30.2773
127.367	30.2753
127.45	30.2733
127.533	30.2713
127.617	30.2693
127.7	30.2673
127.783	30.2653
127.867	30.2633
127.95	30.2613
128.033	30.2593
128.117	30.2573
128.2	30.2553
128.283	30.2533
128.367	30.2513
128.45	30.2493
128.533	30.2473
128.617	30.2453
128.7	30.2433
128.783	30.2413
128.867	30.2394
128.95	30.2374
129.033	30.2354
129.117	30.2334
129.2	30.2314
129.283	30.2294
129.367	30.2275
129.45	30.2255
129.533	30.2235
129.617	30.2215
129.7	30.2196
129.783	30.2176
129.867	30.2156
129.95	30.2137
130.033	30.2117
130.117	30.2097
130.2	30.2078
130.283	30.2058
130.367	30.2038
130.45	30.2019
130.533	30.1999
130.617	30.198
130.7	30.196
130.783	30.194
130.867	30.1921
130.95	30.1901
131.033	30.1882
131.117	30.1862
131.2	30.1843
131.283	30.1823
131.367	30.1804
131.45	30.1784
131.533	30.1765
131.617	30.1746
131.7	30.1726
131.783	30.1707
131.867	30.1687
131.95	30.1668
132.033	30.1649
132.117	30.1629
132.2	30.161
132.283	30.159
132.367	30.1571
132.45	30.1552
132.533	30.1533
132.617	30.1513
132.7	30.1494
132.783	30.1475
132.867	30.1455
132.95	30.1436
133.033	30.1417
133.117	30.1398
133.2	30.1379
133.283	30.1359
133.367	30.134
133.45	30.1321
133.533	30.1302
133.617	30.1283
133.7	30.1264
133.783	30.1244
133.867	30.1225
133.95	30.1206
134.033	30.1187
134.117	30.1168
134.2	30.1149
134.283	30.113
134.367	30.1111
134.45	30.1092
134.533	30.1073
134.617	30.1054
134.7	30.1035
134.783	30.1016
134.867	30.0997
134.95	30.0978
135.033	30.0959
135.117	30.094
135.2	30.0921
135.283	30.0902
135.367	30.0883
135.45	30.0864
135.533	30.0846
135.617	30.0827
135.7	30.0808
135.783	30.0789
135.867	30.077
135.95	30.0751
136.033	30.0733
136.117	30.0714
136.2	30.0695
136.283	30.0676
136.367	30.0658
136.45	30.0639
136.533	30.062
136.617	30.0601
136.7	30.0583
136.783	30.0564
136.867	30.0545
136.95	30.0527
137.033	30.0508
137.117	30.0489
137.2	30.0471
137.283	30.0452
137.367	30.0433
137.45	30.0415
137.533	30.0396
137.617	30.0377
137.7	30.0359
137.783	30.034
137.867	30.0322
137.95	30.0303
138.033	30.0285
138.117	30.0266
138.2	30.0248
138.283	30.0229
138.367	30.0211
138.45	30.0192
138.533	30.0174
138.617	30.0155
138.7	30.0137
138.783	30.0118
138.867	30.01
138.95	30.0082
139.033	30.0063
139.117	30.0045
139.2	30.0026
139.283	30.0008
139.367	29.999
139.45	29.9971
139.533	29.9953
139.617	29.9935
139.7	29.9916
139.783	29.9898
139.867	29.988
139.95	29.9861
140.033	29.9843
140.117	29.9825
140.2	29.9807
140.283	29.9788
140.367	29.977
140.45	29.9752
140.533	29.9734
140.617	29.9716
140.7	29.9697
140.783	29.9679
140.867	29.9661
140.95	29.9643
141.033	29.9625
141.117	29.9607
141.2	29.9589
141.283	29.957
141.367	29.9552
141.45	29.9534
141.533	29.9516
141.617	29.9498
141.7	29.948
141.783	29.9462
141.867	29.9444
141.95	29.9426
142.033	29.9408
142.117	29.939
142.2	29.9372
142.283	29.9354
142.367	29.9336
142.45	29.9318
142.533	29.93
142.617	29.9282
142.7	29.9264
142.783	29.9246
142.867	29.9228
142.95	29.9211
143.033	29.9193
143.117	29.9175
143.2	29.9157
143.283	29.9139
143.367	29.9121
143.45	29.9103
143.533	29.9086
143.617	29.9068
143.7	29.905
143.783	29.9032
143.867	29.9014
143.95	29.8997
144.033	29.8979
144.117	29.8961
144.2	29.8943
144.283	29.8926
144.367	29.8908
144.45	29.889
144.533	29.8873
144.617	29.8855
144.7	29.8837
144.783	29.882
144.867	29.8802
144.95	29.8784
145.033	29.8767
145.117	29.8749
145.2	29.8731
145.283	29.8714
145.367	29.8696
145.45	29.8679
145.533	29.8661
145.617	29.8643
145.7	29.8626
145.783	29.8608
145.867	29.8591
145.95	29.8573
146.033	29.8556
146.117	29.8538
146.2	29.8521
146.283	29.8503
146.367	29.8486
146.45	29.8468
146.533	29.8451
146.617	29.8433
146.7	29.8416
146.783	29.8398
146.867	29.8381
146.95	29.8364
147.033	29.8346
147.117	29.8329
147.2	29.8311
147.283	29.8294
147.367	29.8277
147.45	29.8259
147.533	29.8242
147.617	29.8225
147.7	29.8207
147.783	29.819
147.867	29.8173
147.95	29.8156
148.033	29.8138
148.117	29.8121
148.2	29.8104
148.283	29.8086
148.367	29.8069
148.45	29.8052
148.533	29.8035
148.617	29.8018
148.7	29.8
148.783	29.7983
148.867	29.7966
148.95	29.7949
149.033	29.7932
149.117	29.7914
149.2	29.7897
149.283	29.788
149.367	29.7863
149.45	29.7846
149.533	29.7829
149.617	29.7812
149.7	29.7795
149.783	29.7778
149.867	29.7761
149.95	29.7743
150.033	29.7726
150.117	29.7709
150.2	29.7692
150.283	29.7675
150.367	29.7658
150.45	29.7641
150.533	29.7624
150.617	29.7607
150.7	29.759
150.783	29.7573
150.867	29.7556
150.95	29.7539
151.033	29.7523
151.117	29.7506
151.2	29.7489
151.283	29.7472
151.367	29.7455
151.45	29.7438
151.533	29.7421
151.617	29.7404
151.7	29.7387
151.783	29.7371
151.867	29.7354
151.95	29.7337
152.033	29.732
152.117	29.7303
152.2	29.7286
152.283	29.727
152.367	29.7253
152.45	29.7236
152.533	29.7219
152.617	29.7202
152.7	29.7186
152.783	29.7169
152.867	29.7152
152.95	29.7136
153.033	29.7119
153.117	29.7102
153.2	29.7085
153.283	29.7069
153.367	29.7052
153.45	29.7035
153.533	29.7019
153.617	29.7002
153.7	29.6985
153.783	29.6969
153.867	29.6952
153.95	29.6936
154.033	29.6919
154.117	29.6902
154.2	29.6886
154.283	29.6869
154.367	29.6853
154.45	29.6836
154.533	29.6819
154.617	29.6803
154.7	29.6786
154.783	29.677
154.867	29.6753
154.95	29.6737
155.033	29.672
155.117	29.6704
155.2	29.6687
155.283	29.6671
155.367	29.6654
155.45	29.6638
155.533	29.6622
155.617	29.6605
155.7	29.6589
155.783	29.6572
155.867	29.6556
155.95	29.6539
156.033	29.6523
156.117	29.6507
156.2	29.649
156.283	29.6474
156.367	29.6458
156.45	29.6441
156.533	29.6425
156.617	29.6409
156.7	29.6392
156.783	29.6376
156.867	29.636
156.95	29.6343
157.033	29.6327
157.117	29.6311
157.2	29.6294
157.283	29.6278
157.367	29.6262
157.45	29.6246
157.533	29.6229
157.617	29.6213
157.7	29.6197
157.783	29.6181
157.867	29.6165
157.95	29.6148
158.033	29.6132
158.117	29.6116
158.2	29.61
158.283	29.6084
158.367	29.6067
158.45	29.6051
158.533	29.6035
158.617	29.6019
158.7	29.6003
158.783	29.5987
158.867	29.5971
158.95	29.5955
159.033	29.5939
159.117	29.5923
159.2	29.5906
159.283	29.589
159.367	29.5874
159.45	29.5858
159.533	29.5842
159.617	29.5826
159.7	29.581
159.783	29.5794
159.867	29.5778
159.95	29.5762
160.033	29.5746
160.117	29.573
160.2	29.5714
160.283	29.5698
160.367	29.5682
160.45	29.5666
160.533	29.565
160.617	29.5635
160.7	29.5619
160.783	29.5603
160.867	29.5587
160.95	29.5571
161.033	29.5555
161.117	29.5539
161.2	29.5523
161.283	29.5507
161.367	29.5492
161.45	29.5476
161.533	29.546
161.617	29.5444
161.7	29.5428
161.783	29.5412
161.867	29.5397
161.95	29.5381
162.033	29.5365
162.117	29.5349
162.2	29.5334
162.283	29.5318
162.367	29.5302
162.45	29.5286
162.533	29.5271
162.617	29.5255
162.7	29.5239
162.783	29.5223
162.867	29.5208
162.95	29.5192
163.033	29.5176
163.117	29.5161
163.2	29.5145
163.283	29.5129
163.367	29.5114
163.45	29.5098
163.533	29.5082
163.617	29.5067
163.7	29.5051
163.783	29.5035
163.867	29.502
163.95	29.5004
164.033	29.4989
164.117	29.4973
164.2	29.4957
164.283	29.4942
164.367	29.4926
164.45	29.4911
164.533	29.4895
164.617	29.488
164.7	29.4864
164.783	29.4849
164.867	29.4833
164.95	29.4818
165.033	29.4802
165.117	29.4787
165.2	29.4771
165.283	29.4756
165.367	29.474
165.45	29.4725
165.533	29.4709
165.617	29.4694
165.7	29.4678
165.783	29.4663
165.867	29.4647
165.95	29.4632
166.033	29.4617
166.117	29.4601
166.2	29.4586
166.283	29.457
166.367	29.4555
166.45	29.454
166.533	29.4524
[truncated: 161 more rows]
